# Supplementary material for: Phase-Dependent Adsorption of Myelin Basic Protein to Phosphatidylcholine Lipid Bilayers
Source: Membranes (Basel). 2024 Jan 4;14(1):15. doi: 10.3390/membranes14010015 (PMC10819005; doi:10.3390/membranes14010015)
Supplement: Supplementary file 1 [file membranes-14-00015-s001.zip]

Archive with 1 entries (1 files):
- membranes-2764625-supplementary.pdf
